# Supplementary material for: Depth Profile of Nitrifying Archaeal and Bacterial Communities in the Remote Oligotrophic Waters of the North Pacific
Source: Front Microbiol. 2021 Feb 23;12:624071. doi: 10.3389/fmicb.2021.624071 (PMC7959781; doi:10.3389/fmicb.2021.624071)
Supplement: Supplementary Table 2 — Taxonomic affiliation of non-nitrifying ASVs co-occurring with nitrifying ASVs. [file Table_2.XLSX]

## Sheet: non.nitrifying.degrees.S
Table S2. Taxonomic affiliation of non-nitrifying ASVs co-occurring with nitrifying ASVs*
Phylum, Genus	Correlations (total)	n (ASVs)	Avg. Corr. (per ASV)	SD
Chloroflexi, unclassified	2116	126	16.7937	13.7226
Marinimicrobia, unclassified	1630	85	19.1765	14.1709
Alphaproteobacteria, unclassified	1069	96	11.1354	13.2304
Gammaproteobacteria, unclassified	1006	53	18.9811	15.0237
Euryarchaeota, unclassified	780	36	21.6667	15.8655
Acidobacteria, unclassified	769	46	16.7174	14.5765
Deltaproteobacteria, unclassified	760	41	18.5366	15.6367
Planctomycetes, unclassified	659	51	12.9216	11.4067
Alphaproteobacteria, Clade_Ib	484	25	19.36	15.4161
Bacteroidetes, unclassified	290	16	18.125	15.2529
Actinobacteria, unclassified	271	15	18.0667	11.1193
Bacteria, unclassified	246	13	18.9231	16.6306
Alphaproteobacteria, Clade_Ia	200	7	28.5714	12.8304
PAUC34f, unclassified	178	11	16.1818	16.0799
Planctomycetes, Rhodopirellula	155	10	15.5	13.9144
Gemmatimonadetes, unclassified	150	9	16.6667	15.5161
Bacteroidetes, Marinoscillum	127	4	31.75	13.2004
Verrucomicrobia, unclassified	118	11	10.7273	11.4638
Gammaproteobacteria, Pseudohongiella	81	3	27	15.7162
Gammaproteobacteria, Woeseia	77	3	25.6667	17.1561
Schekmanbacteria, unclassified	71	2	35.5	12.0208
Actinobacteria, Actinomarina	70	3	23.3333	13.2035
Cyanobacteria, Prochlorococcus	62	3	20.6667	17.6163
Alphaproteobacteria, Magnetospira	49	4	12.25	9.74252
Verrucomicrobia, MB11C04	48	4	12	15.5349
Alphaproteobacteria, AT-s3-44	47	5	9.4	9.98999
Margulisbacteria, unclassified	39	2	19.5	21.9203
Deinococcus-Thermus, Truepera	36	2	18	24.0416
Gammaproteobacteria, SUP05_cluster	36	3	12	5.19615
Acidobacteria, PAUC26f	35	1	35	NA
AncK6, unclassified	35	1	35	NA
Cyanobacteria, unclassified	35	1	35	NA
Planctomycetes, JL-ETNP-F28	35	1	35	NA
Deltaproteobacteria, OM27_clade	34	6	5.66667	6.68331
Gammaproteobacteria, OM43_clade	33	2	16.5	9.19239
Actinobacteria, Mycobacterium	21	1	21	NA
Verrucomicrobia, Verruc-01	21	2	10.5	6.36396
Gammaproteobacteria, Endoecteinascidia	18	1	18	NA
Kiritimatiellaeota, unclassified	13	1	13	NA
Planctomycetes, Urania-1B-19	8	1	8	NA
Gammaproteobacteria, Marinobacter	7	1	7	NA
Verrucomicrobia, Cerasicoccus	6	1	6	NA
Chlamydiae, unclassified	4	1	4	NA
Proteobacteria, unclassified	4	1	4	NA
Bacteroidetes, Gramella	3	1	3	NA
Crenarchaeota, unclassified	3	1	3	NA
Gammaproteobacteria, Methylophaga	3	1	3	NA
Hydrogenedentes, unclassified	3	1	3	NA
Planctomycetes, Pir4_lineage	3	1	3	NA
Gammaproteobacteria, Enhydrobacter	1	1	1	NA
* Only below DCM and mesopelagic samples were used for the correlations network
